# Supplementary material for: Rescue of cardiomyopathy through U7snRNA-mediated exon skipping in Mybpc3-targeted knock-in mice
Source: EMBO Mol Med. 2013 May 29;5(7):1060–77. doi: 10.1002/emmm.201202168 (PMC3721478; doi:10.1002/emmm.201202168)
Supplement: Supplementary file 3 [file emmm0005-1060-SD3.txt]

EMBO MolecularMedicine  PeerReview ProcessFile- EMM-2012-02168
 
 
© EMBO 1 
 
 
 
 
RescueofcardiomyopathythroughU7snRNA-mediated
exon skipping in Mybpc3-targeted knock-in mice 
 
ChristinaGedicke-Hornun,VerenaBehrens-Gawlik,SilkeReischmann,BirgitGeertz,Doreen
Stimpel,FlorianWeinberger,SaskiaSchlossarek,GuillaumePrécigout,Ingke Braren,Thomas
Eschenhagen,GiuliaMearini,StéphanieLorain,ThomasVoit,Patrick A.Dreyfus,LuisGarcia,
LucieCarrier
 
Correspondingauthor:LucieCarrier, UniversityMedicalCenterHamburg-Eppendorf
 
 
 
 
Review timeline: Submissiondate: 19 October2012
 EditorialDecision: 27 November2012
 Revisionreceived: 26 March 2013
 EditorialDecision: 18 April2013
 Revisionreceived: 19 April2013
 Accepted 19 April2013
 
 
 
 
TransactionReport:
 
(Note:With the exception ofthe correction oftypographicalor spelling errors thatcould be a source ofambiguity,
letters and reports are not edited. The originalformatting oflettersand referee reportsmaynotbe reflected in this 
compilation.)
 
 
 
Editor: NataschaBushati/CélineCarret
 
 
 
1stEditorialDecision 27 November2012
Thank you forthesubmission ofyourmanuscriptto EMBO MolecularMedicine.Wehavenow 
heard back from thethreerefereeswhom weasked to evaluateyourmanuscript.Asyou willsee
from the reports below,the referees find the topic of yourstudy of potential interest. However, they 
raise substantialconcerns on your work,which would have to be convincingly addressed in a major 
revision of the presentmanuscript.
 
Reviewer#1highlightsthatdetailedquantificationofMybpc3Var-4 in KIand wtmiceand further 
analysisofthe in vivo toxicity and functionality of Var-4 areneeded to strengthen thestudy.This
reviewer also requires in-depth characterisation oftheneonatalphenotypesofKImice.
 
Importantly,reviewers #2 and #3 feelthatlong-term analysesofthe functionalrecovery ofnewborn 
AON-treated mice should be undertaken to substantiate the potential treatment approach.
 
Finally,reviewer#3is concerned about the possible effects of Var-4 induced by AAV transduction 
and would like to see confocalanalysesofVar-4 expression in wt,KIand AON-treated KI 
myocardiaoradultmyocytes.
 
Giventhepotentialinterestofyourstudy,wewouldbewillingtoconsiderarevisedmanuscriptwith
the understanding that the referees’concernsmustbe fully addressed.
 
PleasenotethatitisEMBO MolecularMedicinepolicytoallow asingleroundofrevisioninorderEMBO MolecularMedicine  PeerReview ProcessFile- EMM-2012-02168
 
 
© EMBO 2 
to avoid the delayed publication of research finding. Consequently, acceptance or rejection of the 
manuscriptwilldependonthecompletenessofyourresponsesincluded in thenextversion ofthe
manuscript.
 
Revisedmanuscriptsshouldbesubmittedwithinthreemonthsofarequestforrevision.Ifyour
revision willhave to exceed this time frame,please contactthe editor.Please also contacttheeditor
assoon aspossible ifsimilarwork ispublished elsewhere. 
 
I look forward to seeing a revised form of your manuscriptin due course.
 
***** Reviewer'scomments***** 
 
Referee#1(GeneralRemarks):
 
ThemanuscriptbyGedicke-Hornungetal,describesthe use viral-mediatedtransductionof
antisense oligoribonucleotide (AON)to produce exon skipping in mice carrying a Mybpc3 missense 
mutation(denotedKI),amodelforhumanhypertrophiccardiomyopathy(HCM).Priorstudieshad
identified 3 abnormal Mybpc3 transcripts arise from this mutation. The author's report an additional 
variant(Var-4)thatlacksMybpcexons5 and 6.They reportthatVar-4 isexpressed atlow-level 
expression in WT and KImice,thatitisphosphorylated,and incorporated into the sarcomere in 
neonatalmousemyocytes(NMCM).Adeno-associated virus(AAV)transcduction ofAON was
ineffective to rescue young adult KI mice, but corrected LV dilation and dysfunction in 1-day-old 
KImice.
 
Mainconcerns:
1.Moredataisneeded aboutMybpc3 Var-4.Isthisastrain-specific isoform? Is there expression in 
otherrodents,mammalsorhumans? 
2.Whatisthepredicted function ofsequencesencoded by exon 5-6?
 
3.Levelsofexpression ofMybpc3 Var-4 appearto bequitelow,asitwasdetected only afternested 
PCR.Providelevelsofexpressioninvivo.Doesitsexpressioncorrelatewithdevelopment,age,
disease?
4.Ifa20% increasein expression wasachieved,itwould beimportantto definethetotalchangein 
Mybpclevelsthatwouldoccur,asthemechanismofdiseaseisduetoinadequateprotein. 
5.Detailsareneeded to demonstrated thatVar-4 protein isfunctionaland non-toxic in vivo. Over-
expression ofVar-4 in KIand WT micewould beuseful.
6.Given that reduced levels of Mybpc causes HCM and evidence presented here that the AAV can 
transduce expression of Mybp3-var-4,discusswhy theexperimentaldesign isnotto transduceWT 
Mybp3intoHCM miceratherthanincreasingvar-4 expression.
 
7.Page5 discusses reasons why the AAV strategy failed to "cure" young adultKImice.Given that
GFPexpressionwasdetectedforonly3-5 weeksafterinjection,itseemspossiblethatthelack of
improvement in LV parameter (Fig 5) might also occur because insufficientduration ofAAV-
mediatedexpression.
 
8.Thediscussion hypothesizes"thatthatAAV transduction isnoteffectivein WT 48 h after
treatment or that exon-skipped mRNAs are quickly degraded in WT cells by the NMD." Even fora 
proof-of-principlestudy,it is important to discriminate between these two (and other reasons) for 
the AAV transduction was ineffective in young adult KI mice. 
 
9.Thefinding that1-day-old KImiceexhibitLV dilation and dysfunction issurprising.Arethere
similarphenotypes inothermousemodelsofHCM orin thehuman disease.Ifnot,why not? 
 
10.Providemoredetailsaboutthisneonatalphenotypes:histopathology,ANP expression,etc. 
 
11.Itiscriticalto definethetimecourseoftheneonatalphenotypeand theemergenceoftheHCM 
phenotypein orderto demonstrateimprovementoftheneonatalphenotypeby AAV. 
 
12.Serialdata(echo/histopathology/othermarkersofLV dysfunction)areneeded to demonstrateEMBO MolecularMedicine  PeerReview ProcessFile- EMM-2012-02168
 
 
© EMBO 3 
that AAV rescued neonatal KI mice. 
 
Minorconcerns:
 
1.Internalcontrols,such asGAPDH,are missing in Fig 4A,5A.The authorsshould provide 
evidence to show thatthe same amountofRNA ormRNA wasused.
2.ALllanesin Fig4A,Fig 4B should included in onegelpicture.
3.Thelevelsofvar-4 areinconsistentbetween in vitro cardiomyocytes(Fig4B)and in vivo KImice
(Fig 5B).As discussed above,the authors need to show levels of Var-4 mRNA orprotein at
differentstagesin KIand wild-type mice (such as embryonic, neonatal, pre-HCM,HCM stages)
4.Figure4A appears to show thatAON-5+6 reduced Mbpc3 Mut1 expression.Isthisthe
mechanism bywhichAON-5+6 rescuestheKImice?
5.Figure6:Theauthorsneed to providechangein mRNA and protein levelsofVar-4 in neonatal
micerescueexperiments.
 
 
 
Referee#2(CommentsonNovelty/ModelSystem):
 
TheKImouseusedinthisstudyrecapitulatesfeaturesofthehumandiseaseadequately,butno
correction isdocumented when young adultanimalsare treated.A therapeutic effectisobserved 
whennewbornanimalsareinjected,butthissituation isunlikely to mimic anything thatwillhappen 
in the clinic. The stability of the correction is not documented, and this point is key to assess the 
validity oftheapproach anftheadequacy oftheanimalmodel
 
Referee#2(GeneralRemarks):
 
Thispaperdescribesaminorsplicevariantthatskipsexons5and6intheMybpc3gene.Itisshown
that the encoded protein is functional; suggesting that artificially induced skipping of these exons 
whentheyaremutatedinpatientswithhypertrophic cardiomyopathy (HCM)could bring therapeutic 
benefit.
Theauthorsshow thatantisensesequences,eitherintheform ofsyntheticoligonucleotides(AONs)
orembedded in U7 snRNA chimerascan induceexon5 and 6 skipping in cultured cardiomyocytes
and in HCM mice.Reversion ofthe HCM phenotype wasseen when newborn animalswere treated 
withanAAV vector,whereasyoungadultsdidnotbenefitfrom thetreatment.
Thisisaninterestingandwellwrittenpaperthatsuggeststhepossibilityofanexonskipping 
treatment for a subset of patients with HCM. The study presented here is however still preliminary 
withrespecttoastablerescueofthediseasedphenotypeinthemousemodel.
 
Specificcomments:
1.Thequantification ofthedifferentmRNA species needs to be explained (same for the protein 
levels on Western blots). Is it just by gel scanning, in which case one should not expect this to be 
very quantitative?Reproducibility oftheRT PCR assay ischallenged by thedatashown in Fig S2 in 
whichtheratio ofthedifferentspeciesin theKIisinverted relativeto Fig 1A and 4A.Whatisthe
explanation forthis?
2.Given thedatain Fig S2,itiscuriousthattheauthorsdid nottry to useAON-5 alonein theAAV 
construct,because itseemsto result in only one Var-4 coding band,ratherthan amixturewith 
Mut1-3 bandswhen both AON 5 and 6 areused.Pleaseexplain therationaleforthis.
3.In Fig 5B,thequantitation ofVar4 isagain problematic.Whatdo thesenumbersreally represent
since theyare obtained with an antibody "specific" forvariant4?Isthe totalamountofprotein 
calculated using the background signalforthe fulllength protein? 
4.Atleastan RT PCR analysisofMybpc3 transcriptsin theheartafterAAV transduction isneeded 
to evaluate how much of the effect - orabsenceofeffect- is related to skipping efficiency. 
5.Itisvery disappointing notto havedataon acoupleofanimalsinjected asnewbornsand keptfor
a few months.Seven daysisreally shortterm,even to reach asteady statelevelofAAV mediated 
geneexpression.Long term datawould help evaluating therelevanceoftheapproach.AretheAS 
sequences stillpresentand expressed once the heartis fully developed? 
6.P6,discussion:"Itiswellperceivablethat efficientexon skipping atthisearly time pointrescues
dysfunction by restoring normalcMyBP-C proteinlevels"Wherearethose"normallevels"EMBO MolecularMedicine  PeerReview ProcessFile- EMM-2012-02168
 
 
© EMBO 4 
documented in thepaper?
 
 
 
Referee#3(CommentsonNovelty/ModelSystem): 
 
AAV9mediateddeliveryofAONsin aknockin mousemodelisalready optimaland would bethe
choice forhuman therapy ofthiscardiac disease.The technicalexecution ofthe study and itsmodel
leaves a bit to be desired. 
 
Referee#3(GeneralRemarks):
 
Gedicke-Hornungetal.Rescueofcardiomyopathy through U7snRNA-mediatedexonskippingin
Mybpc3-targeted knock-in mice 
 
Exonskippingmediatedbyantisenseoligoribonucleotides(AON)ispromising,buthasnotyetbeen
evaluated forcardiac genetic diseases.Using a Mybpc3 targeted knock-in (KI) mouse model of 
hypertrophiccardiomyopathy (HCM),carry ahomozygousG>A transition in exon 6,adeno-
associated virus-mediateddeliveryofAONswastestedthatevokeexon-skipping resulted in an 
expected Mybpc3 splice isoform (Var-4)and abolished cardiacdysfunction and prevented left
ventricularhypertrophy in newborn micebutfailed to affectyoung adultmice.Thisstudy represents
the very first description of a molecular therapy aimed to "genotypically" correct a serious and 
medicallyunmetcommon human disorder.
 
 
Major
Fig.1A.Indicationofthesizeonthesizemarkerislacking.
 
Fig.2A.Indicationofthesizeonthesizemarkerislacking.
 
Fig.2B,C.Loadingcontrols(e.g.tubulin,gapdhorthelike)fortheWesternblotsarelacking.
 
Fig.2D,E.Althoughtheimmunofluorescencelocalizationstudiesin(neonatal?)mouseKI
myocytesareappreciated,questionsthatarisearetowhatextentthelikelydevelopmentaland
technical differences between cultured myocytes and the myocardiumin situ are to be expected. 
Additionally,itwasnotcleartowhatextenttheAAV transductionproduces"supraphysiological"
levels of Var-4,disrupting the"normal"pattern ofVar-4.A moreinsightfulanalysiswould include
confocalanalyseson intactmyocardium WT,KIand AON-treated KI mice or adult myocytes. 
 
Fig.4A.Fig.4A,B.Indicationofthesizeonthesizemarkerislacking.Loadingcontrolsforthe
Westernblotsarelacking.
 
Fig.4B indicatesthatanAAV6wasusedforasubsetofexperiments,butFig.S3 depicts 
characteristicsofan AAV serotype 9.Waseitherone a typo?Ifnot,whatdifferencesin efficiency 
ofexon skipping could existbetween AAV6 and AAV9?
 
Fig.5A.Indicationofthesizeonthesizemarkerislacking.
 
Themostintriguing partofthestudy includesthephenotypicdifferencesbetween adultvsnewborn 
AON treatedmice(Fig.5CandFig.6B),whereneonatalmicedisplayedbenefitfrom exon-skipping 
butyoung adultsfailed to display phenotypicbenefitdespitemoreorlessequally efficientexon-
skipping.The conclusions - differencebetween neonataland young adultmice- seem preliminary.
TheauthorsshouldfirstexcludethatdifferencesinescalatingdosesofAAV couldreachathreshold
ofefficiency ofexon skipping afterwhichphenotypicbenefitoccurs,or,alternatively,waitingfor
moreprolongedtimeperiodscouldyielddifferentresults.Onestraightforwardanalysisthatis
required is whether the functionalbenefitrecorded in 1 day-old mice(Fig.6)ismaintained 
throughouttheir life-span oratleastwellinto adulthood.
 
 
 EMBO MolecularMedicine  PeerReview ProcessFile- EMM-2012-02168
 
 
© EMBO 5 
1stRevision - authors'response 26 March 2013
ResponsetoReviewer1 
 
Wewouldliketothankthereviewerforhis/hercarefulworkonourmanuscriptandhis/hernice
comments.We have carefully considered allofthe suggestionsand performed extensive new 
experiments.We feelthatourmanuscripthasbeen substantially improved. Please note that all 
changesin the manuscriptare marked with yellow. 
 
Referee#1(GeneralRemarks):
  
ThemanuscriptbyGedicke-Hornungetal,describestheuseviral-mediatedtransductionof
antisenseoligoribonucleotide(AON)to produceexon skipping in micecarrying a Mybpc3 missense
mutation(denotedKI),amodelforhumanhypertrophiccardiomyopathy(HCM).Priorstudieshad
identified 3 abnormal Mybpc3 transcripts arise from this mutation. The author's report an 
additionalvariant(Var-4)thatlacksMybpcexons5 and 6.TheyreportthatVar-4 isexpressed at
low-level expression in WT and KI mice, thatit is phosphorylated, and incorporated into the 
sarcomere in neonatalmouse myocytes (NMCM).Adeno-associated virus(AAV)transcduction of
AON wasineffectivetorescueyoungadultKImice,butcorrectedLV dilationanddysfunctionin1-
day-old KImice.
 
Mainconcerns:
1.Moredata isneeded aboutMybpc3 Var-4.Isthisa strain-specific isoform? Is there expression in 
otherrodents,mammalsorhumans? 
 
WefirstevaluatedwhetherVar-4 isexpressed in differentmousegeneticbackgroundsand whether
its expression varieswith development.Ourresultsshow: 
1) Var-4 isnotastrain-specific isoform:Var-4 isexpressed in cardiacmyocytesisolated from 
both Black swissand C57BL/6Jneonatalmice(new Fig S2A ofSupporting information) 
2) Var-4 isexpressed atlow level in the mouse heart during the entire development of either 
BlackswissorC57BL/6Jmice.TherewasnomajordifferenceinthepatternofVar-4 
expression between embryonic,neonatal,adult,and old mice (new Fig S2 ofSupporting 
Information).
Thesedataarenow included in thenew Fig S2 oftheSupporting information,and presented in the
Results(page4,lines16-18)and Discussion (page6,lines39-40).
 
WeevaluatedwhetherVar-4 isdetected in normaland diseased human hearts.However,and even 
after2 rounds of PCR,Var-4 wasnotdetected in human,particularly in HCM septalmyectomy 
from patients carrying the same mutation as the KImice atthe heterozygous state,which also results 
in Mut-2 mRNA (Figurenotincluded in therevised version). 
 
 
2. What is the predicted function of sequences encoded by exon 5-6? 
 
Exons5and6encodeamajorpartoftheC1domainofcMyBP-C,whichisawell-established 
pattern forImmunoglobulin-like I (IgI) domain. The phosphorylation sites of cMyBP-C,which
plays an importantrole in cardiac function are notlocated in the C1 domain,butin the MyBP-C 
motif.Weshowinthepresentstudythatthesesitesremainandcanbephosphorylatedin vitro after
transfection of HEK cells with FLAG-variant-4 cDNA (Fig 2C).EMBO MolecularMedicine  PeerReview ProcessFile- EMM-2012-02168
 
 
© EMBO 6 
3. Levels of expression of Mybpc3 Var-4 appearto bequitelow,asitwasdetected onlyafternested 
PCR.Providelevelsofexpressioninvivo.Doesitsexpressioncorrelatewithdevelopment,age,
disease? 
 
Pleaseseetheanswertoyourquestion1.ThelevelofVar-4 mRNA isvery low in neonatalcardiac
myocytesandintheheartinwild-type mice and did not differ between different stages of the 
development.In addition,Var-4 mRNA leveldid notdifferin ventriculartissueofyoung orold KI
mice(NewFigS2C ofSupportingInformation,andResultspage4,lines16-18):
 
 
4.Ifa 20% increasein expression wasachieved,itwould beimportantto definethetotalchangein 
Mybpclevelsthatwouldoccur,asthemechanismofdiseaseisduetoinadequateprotein. 
 
Thereviewerisright,althoughevidenceforapoisonpeptidemechanism alsoexist.Anyhow,wedid
differentexperiments:
 
1.Werepeated theWestern blotofFig 5B (AAV9 administration in 4-wk-old mice,evaluation 3-5 
wksafter)withtwodifferentantibodies:Theleftpanelshowsthemembranestainedwiththeanti-
cMyBP-C antibodyandtherightpaneltheotherpartofthemembranestained with theanti-Var-4 
antibody.Now we see the same resultswith both antibodies.Again Var-4 antibody recognizesboth 
Var-4 and (aftertransfection in HEK293 cells)wild-type cMyBP-C (inWTmice),indicatingthatit
is not specific for Var-4.In these conditions,there was no major difference in the levelof total
cMyBP-C betweenthegroups,and,whencomparedtoWTsamples,stillalow levelofcMyBP-C 
(about20-30%).In addition,thelevelofVar-4 waslessthan in thepreviousexperiment.We 
therefore removed the values from the blot in the revised version of the manuscript. Treatment in 4-
wk-old micedid notresultin amarked accumulation ofVar-4 protein.
 
2.Wealso evaluated theamountofVar-4 and totalcMyBP-C 7daysand55daysafterAAV9-U7-
AON-5+6 administration in newborn mice(NewFig8andnewFig9,respectively).Inbothcases,
the amount of total cMyBP-C increasedafterAON treatment,althoughit did not reach the level 
found in the WT hearts.However,we now show the shiftin isoform composition (more Var-4 and 
less/absence of Mut-1/Mut-3)with improved cardiacfunction (Fig 8A).ThissuggeststhatMut-
1/Mut-3 may bedominant-negativeisoforms.After7days(Fig8A)andafter55days(Fig9C):
 
 
5.Detailsareneeded to demonstratethat Var-4 protein isfunctionaland non-toxic in vivo. Over-
expression ofVar-4 in KIand WT micewould beuseful.
Thankyouforsuggestingthis.WedevelopedanAAV9-FLAG-Var-4 underthecontroloftheCMV 
promoter.1-day-old KImicereceived either2x1011 vg ofthisAAV9 orsamevolumeofPBS viathe
temporal vein. Functional and molecular analyses were done 7 days thereafter. These data showed 
that the expression of Var-4 i)preventsleftventricularhypertrophy and accumulation ofthe
hypertrophicmarkerActa1mRNA,andii)restoresfractionalareashorteningandlevelsofNppaand 
Nppbto normal. 
 
ThesedatasuggestthatVar-4 isfunctionaland nottoxicin vivo and supportsthe exon skipping 
strategy using the AON-5+6 in vivo to rescuethephenotypeofKImice.
ThesedataareincludedinFigS7ofSupportinginformation,intheResults(page6,lines5-10)and 
in the Discussion (page 7, lines 27-30).EMBO MolecularMedicine  PeerReview ProcessFile- EMM-2012-02168
 
 
© EMBO 7 
6.Given thatreduced levelsofMybpccausesHCM and evidencepresented herethattheAAV can 
transduce expression of Mybp3-var-4,discusswhytheexperimentaldesign isnotto transduceWT 
Mybp3intoHCM miceratherthanincreasingvar-4 expression.
Thankyouforyourcomment.Thereareindeed two otherwaysto producefull-length mRNA and 
protein,which arethespliceosome-mediatedRNAtrans-splicing and gene therapy.These strategies 
are also evaluated in ourlab,butboth strategiesare beyond the scope ofthe presentmanuscript.
 
7.Page5 discussesreasonswhytheAAV strategyfailed to "cure"young adultKImice.Given that
GFPexpressionwasdetectedforonly3-5 weeksafterinjection,itseemspossiblethatthelackof
improvement in LV parameter (Fig 5) mightalso occurbecauseinsufficientduration ofAAV-
mediatedexpression.
 
Thisispossible,wecouldnotexcludethis.Ontheotherhand,GFPexpressionshowninFigS5A of
SupportingInformationwasalsoevaluated4weeksafterAAV9administration,timeatwhich the 
micewereevaluatedbyechocardiographyinFig5.
 
Weperformedanotherexperimenttoevaluatetheefficiencyoftransductionin vivo. 1-day-old mice
received either AAV9-CMV-GFP(2x1011 vg)orPBS for7 days.Cardiacsectionswereperformed 
and analysed by immunofluorescence. The data showed GFP staining only in the mouse that 
received GFP butnotin the other,and the transduction efficiency is very high (new Fig S5B of 
Supportinginformation):
 
Finally,wealsoevaluatedthepatternofMybpc3mRNAs7daysor55daysaftersystemic
administration ofAAV9-U7-AON5+6.After7days,wealreadyseethatAON5+6stabilizedthe
Var-4 mRNA (and markedly reduced thelevelofMut-1/Mut-3 mRNA;New Fig8):
 
After55days,theamountofVar-4 wasstillhigherin ventriculartissueofKImiceinjected with 
AAV9-U7-AON5+6thanwithPBS,andMut-1 mRNA wasstilllowerthan in KI-PBS (new Fig
9B):
 
WealsoevaluatedthequantityofAAV9virusgenomeparticles in the ventricular tissue of neonatal 
KImiceinjectedfordifferenttimeswith2x10E+11vg(meandoseof1.44x1014 vg/kg body weight)
ofAAV9-U7-AON5+6.Theresultsshow thattheamountofAAV9particlesdecreased5-fold in 
mouseventriculartissuebetween 7-day- to 28-day treatments(new Fig S8 ofSupporting 
information): 
 
Similarly,weanalysedtheamountofparticlesinventriculartissuefrom 4wk-old KImiceinjected 
with9.4x1011vg(meandose4.8x1013 vg/kg BW).TheamountofAAV9 particlesin theventricular
tissue was also 5-fold lowerthan after7 day-treatment in neonates (not shown).
 
Thesefindingsindicatethat: 
i) the AAV9 particles are still present 55 days post-injection but to a 4-fold lesserextentthan 7 days 
post-injection; this is in agreement with previous studies showing a 10-fold decrease in the virus 
particles1 month afterinjection in vivo (Hu and Lipshutz Gene Therapy 2012); 
ii) the exon skipping was demonstrated 7 days after and 55 days after AAV9 administration; 
Therefore,the4-wktimeevaluationinyoungadultshouldhavebeenenoughtoseetheeffect; 
iii) the phenotype was fully rescued whenthe virus particles are elevated (7 days), but the rescue 
wasmuchlessobviouswhenthevirusparticleswasreduced(55days);wethereforebelievethatthe
AAV9doseinjectedin4-wk-old micewastoo low to seethefunctionalrescue(virusparticles3-
fold lowerthan in neonates);EMBO MolecularMedicine  PeerReview ProcessFile- EMM-2012-02168
 
 
© EMBO 8 
8.Thediscussion hypothesizes"thatthatAAV transduction isnoteffectivein WT 48 h after
treatment or that exon-skipped mRNAs are quickly degraded in WT cells by the NMD."Even for a 
proof-of-principlestudy,itisimportantto discriminatebetween thesetwo (and otherreasons)for
the AAV transduction was ineffective in young adult KI mice. 
 
Thankyouverymuchforyoursuggestion.WeevaluatedwhethertheNMD isinvolvedinWT cells
by using thetranslation inhibitoremetine,which should stabilise the nonsense mRNAs.Cardiac 
myocyteswereisolatedfrom wild-type mice and transduced with AAV6-U7-AON5orAAV6-U7-
AON5+6(MOI10,000)for72h.Figurebelow shows:
i) detection ofVar-4 (even low)after72 h in theWT cells
ii) Emetine treatment (300 µg/ml for 4 h) revealed the presence of mRNA deleted of exon 5 
afterAAV6-U7-AON5andthepresenceofmRNAsdeletedofeitherexon5orexon6(inaddition
to the expected Var-4).
Thesedatasuggestthat72htransductionwithAAV6wasfinally sufficient to see Var-4 mRNA in 
WTmyocytesandthattheothernonsensemRNAsaredegradedbytheNMD.Thesedataare
integrated in the Fig S6 of Supporting information and in the Results (page 5, lines 1-5)and the
Discussionhasbeenmodifiedaccordingly (page 6,lines 14-19).
 
 
9.Thefinding that1-day-old KImiceexhibitLV dilation and dysfunction issurprising.Arethere
similar phenotypes in other mouse models ofHCM or in the human disease.Ifnot,why not? 
 
Yes,similarphenotypewasobserved in the2 otherHCM targeted KImice:i)Myh6-targeted KI 
mousemodel:althoughnophenotypewasdetectedatday0,itshowshigherLVDDandLVSDthan
WTatday4,followedbyLVdysfunctionandLVHatday6(Fatkinetal.,JCI1999);ii)inanother
Mybpc3-targetd KI mice (McConnell et al., JCI 1999), the phenotype started in the first 3 days 
postnatalwith higherBW,LVDD and LVSD,and reduced LVFS than WT mice.Thisisalso the
case in a human HCM patientcarrying a homozygoustruncating MYBPC3mutation,who died at9 
monthofagewithmarkedLVdilationandcardiacdysfunction(Richardetal.,Circulation2003).
Thesepapersarenow citedintheDiscussion(page).
 
10.Providemoredetailsaboutthisneonatalphenotype: histopathology,ANP expression,etc.
 
WenowprovideevidencethatLVdilationanddysfunction(Figure6a)areassociatedwith
increased Nppaand NppbmRNAlevels,butnotwithMyh7and Acta1mRNAin1-day-old KImice
(new Fig 6B):
 
Furthermore,theabsence ofactivation ofActa1and Myh7atday 1 suggested usto evaluate the 
HW/BW andthepatternofthefetalgeneprogram betweenday1andday7inbothWTandKI
mice.Theresultswerereallyinteresting.Atday1,onlyNppaand Nppbare up-regulated in KImice.
Atday2,Acta1starts to be up-regulated (new Fig 6C):
 
 
11.Itiscriticalto definethetimecourseoftheneonatalphenotypeand theemergenceoftheHCM 
phenotypein orderto demonstrateimprovementoftheneonatalphenotypebyAAV.
 
Pleasesee response to comment10.
 EMBO MolecularMedicine  PeerReview ProcessFile- EMM-2012-02168
 
 
© EMBO 9 
12.Serialdata (echo/histopathology/othermarkersofLV dysfunction)areneeded to demonstrate
that AAV rescued neonatal KI mice. 
 
Pleaseseeresponsetopreviouscomments.Wenow providemoredatainneonatalmice(Fig6,Fig 
7,Fig 8 and Fig S7.
 
 
Minorconcerns:
1.Internalcontrols,such asGAPDH,aremissing in Fig 4A,5A.Theauthorsshould provide
evidence to show thatthe same amountofRNA ormRNA wasused.
 
Thankyouforyoursuggestion.However,webelievethatwe do notneed anotherinternalcontrolin 
these figures, because the amount of Var-4 mRNA isexpressed aspercentageofthetotalMybpc3
mRNA,whichrepresents100%.
 
 
2.ALllanesin Fig4A,Fig 4B should included in onegelpicture.
 
Bothexperimentshave been done again.In both cases,we also added samplesthatwere transduced 
withAAV6-AON-5 alone(new Fig 4):
 
 
3.Thelevelsofvar-4 areinconsistentbetween in vitro cardiomyocytes(Fig4B)and in vivo KImice
(Fig 5B).As discussed above,the authors need to show levelsofVar-4 mRNA orprotein atdifferent
stages in KIand wild-type mice (such as embryonic, neonatal, pre-HCM,HCM stages)
 
WenowevaluatedFig5BwiththesameantibodyasusedinFig4B.Nowweseethatthelevelof
Var-4 protein doesnotdifferbetween neonatalcardiacmyocytesand adultventriculartissue(new 
Fig5B).
 
WealsoevaluatedthelevelofVar-4 mRNA atdifferentstagesofdevelopmentofwild-type mice 
(please see responses to major comment1.
 
FortheKImice,wedonotsee difference in the levelofVar-4 mRNA with age(new Fig S2D):
 
 
4.Figure4A appearsto show thatAON-5+6 reduced Mbpc3 Mut1 expression.Isthisthe
mechanism bywhichAON-5+6 rescuestheKImice? 
 
Themechanism bywhichAON-5+6 rescued thephenotype is not certain. However, and as you 
suggested,we now provide new data showing the complete disappearance ofMut-1/Mut-3 mRNA 
in treated mice (New Fig 8A). These data suggest that Mut-1/Mut-3 playsadominant-negative
effecton the function.Thisisnow also discussed in the revised version (page 7).
 
 EMBO MolecularMedicine  PeerReview ProcessFile- EMM-2012-02168
 
 
© EMBO 10
5.Figure6:Theauthorsneed to providechangein mRNA and protein levelsofVar-4 in neonatal
micerescueexperiments.
 
Done(new Fig8). 
 
ResponsetoReviewer2 
 
Wewouldliketothankthereviewerforhis/hercarefulworkonourmanuscriptandthecritique.We
haveperformed new experimentsto addressyourpoints. 
Pleasenotethatallchangesinthemanuscriptaremarkedwithyellow.
 
 
Referee#2(CommentsonNovelty/ModelSystem):
  
TheKImouseusedinthisstudyrecapitulatesfeaturesofthehumandiseaseadequately,butno
correction isdocumented when young adultanimalsare treated.A therapeutic effectisobserved 
whennewborn animalsareinjected,butthis situation is unlikely to mimic anything thatwillhappen 
in the clinic. The stability of the correction is not documented, and this point is key to assess the 
validity ofthe approach and the adequacy of the animal model 
  
Referee#2(GeneralRemarks):
  
Thispaperdescribesaminorsplicevariantthatskipsexons5and6intheMybpc3gene.Itisshown
that the encoded protein is functional; suggesting that artificially induced skipping of these exons 
whentheyaremutatedinpatientswithhypertrophic cardiomyopathy (HCM)could bring 
therapeutic benefit. 
Theauthorsshow thatantisensesequences,eitherintheform ofsyntheticoligonucleotides(AONs)
orembedded in U7 snRNA chimerascan induceexon5 and 6 skipping in cultured cardiomyocytes
and in HCM mice.ReversionoftheHCM phenotypewasseenwhennewborn animalsweretreated 
withanAAVvector,whereasyoungadultsdidnotbenefitfrom thetreatment. 
Thisisaninterestingandwell-writtenpaperthatsuggeststhepossibilityofanexonskipping
treatment for a subset of patients with HCM. The study presented here is however still preliminary 
withrespecttoastablerescueofthediseasedphenotypeinthemousemodel. 
  
Specificcomments:
1.Thequantification ofthedifferentmRNA speciesneedsto beexplained (samefortheprotein 
levels on Western blots). Is it just by gel scanning, in which case one should not expect this to be 
very quantitative? Reproducibility ofthe RT PCR assay ischallenged bythedata shown in Fig S2 in 
whichtheratioofthedifferentspeciesintheKIisinvertedrelativetoFig1Aand4A.Whatisthe
explanation forthis? 
 
Yes,theamountofVar-4 mRNA ortheamountofVar-4 protein isexpressed asapercentage ofthe
total (representing 100%). This is now better explained in the legends of the Figures. 
Yes,youarerightthatthereisvariabilityintheamountofmutantmRNA betweenoldFigS2(new 
FigS3)andFigs1A and4A.Inordertoseewhetherthiswasan artefactorrelated to thedifferent
culture times(long in Fig S2 and shortin Figs1A and 4A),we performed a novelexperiment,in 
whichweevaluatedthepatternofmutantMybpc3mRNAwithculturetimeofKINMCMs.These
datashowed thatincreasing time ofculture stabilized mutant-2 overtotalMybpc3mRNA.TheEMBO MolecularMedicine  PeerReview ProcessFile- EMM-2012-02168
 
 
© EMBO 11
mechanism isnotknownandmayinvolveinhibitionoftheNMDbysubstancescontainedinculture
medium (Figurenotincludedintherevisedversion).
 
2.Given thedata in Fig S2,itiscuriousthattheauthorsdid nottryto useAON-5 alonein theAAV 
construct,because itseemsto resultin only one Var-4 coding band,ratherthan a mixturewith 
Mut1-3 bandswhen both AON 5 and 6 areused.Pleaseexplain therationaleforthis.
 
Thereviewerisright and actually based on these data using modified AONs, we also produce an 
AAV6-AON5aswell.Unexpectedly,theeffectswerelessefficientthanwithmodifiedAON5in
NMCM (seenew Fig4)andinratengineeredhearttissue(seeFigurebelow ofRT-PCR analysis
using primerslocated in exons4 and 9 ofMybpc3; not included in the revised version). This is the 
reason why we continued with AAV9-AON5+6forthein vivo analyses.
 
3.In Fig 5B,thequantitation ofVar4 isagain problematic.Whatdo thesenumbersreally represent
since they are obtained with an antibody "specific"for variant4? Is the totalamountofprotein 
calculated using the background signalforthefull-length protein? 
 
Theantibodyhasbeendesignedtorecognizetheaminoacidsequenceresulting from the skipping of 
exons5 and 6,and therefore the junction between Exon 4 and Exon 7.However,italso recognizes
the WT or mutant-1 ormutant-3 isoforms.
 
WenowdidagaintheWesternblotwith2differentantibodiesandtheFigure5Bhasbeen made
new accordingly.Wealso removed thepercentageofVar-4 protein,becauseitwasunderestimated 
by calculating only theresultsobtained with theVar-4 antibody.
 
4.Atleastan RT PCR analysisofMybpc3 transcriptsin theheartafterAAV transduction isneeded 
to evaluate how much of the effect - orabsenceofeffect- is related to skipping efficiency. 
 
Done(new Fig8).WeevaluatedthelevelofMybpc3transcript and the cMyBP-C protein7days
afterAAV9 U7-AON-5+6 administration in newborn KImice.ThedatashowedAON-5+6 induced 
accumulation ofVar-4 mRNA and protein and decreased in Mut-1/Mut-3 mRNA and proteins:
 
 
5.Itisverydisappointing notto havedata on a coupleofanimalsinjected asnew-bornsand kept
for a few months. Seven days is really short term, even to reach a steady state level of AAVmediated
geneexpression.Long-term data would help evaluating the relevance of the approach. Are the AS 
sequences stillpresentand expressed once the heartis fully developed? 
 
Wethankthereviewer for his/her suggestion.We now performed the experiments.
 
1)First,weevaluated functionaleffectsovera55-day period.
Althoughwesaw acompleterescue7-15 daysafteradministration oftheAAV9-U7snRNA-
AON5+6in vivo, the rescue of the cardiacphenotypewasnotobviousanymore55 daysafter
treatment (new Fig 8). It should be noted, though, that the functional data in these young mice (to 
the best of our knowledge not systematically studied so far) are not easy to interpret. WT animals 
showed a marked reduction in FAS overtime and thiswasthe same,albeitata lowerlevel,in 
AAV9-injected KI mice. In contrast, FAS remained reduced in KI. From the similar pattern of WT 
and AAV-KI,thedatacanaswellbeinterpretedasshowingthatthetherapy was in facteffective 
even forthe extended period.We have discussed thisissue in the revised version. EMBO MolecularMedicine  PeerReview ProcessFile- EMM-2012-02168
 
 
© EMBO 12
 WealsoevaluatedandcomparedtheamountofAAV9particlesinventriculartissueofmice7days
or55 daysafterAAV9 administration.Thisshowsthatthevirusgenomesdecreased by afactorof4 
withtime(new FigS6ofSupportingInformation):
 
DespitethedecreaseinAAV9particleswithtime,weobservedapersistentexpressionofVar-4 in 
AAV9-treated mice (new Fig 9). However, Mut-1 mRNA wasstilldetectedbutitslevelwas2-fold 
lower in AAV9-U7-AON-5+6 injected mice:
 
6.P6,discussion:"Itiswellperceivablethatefficientexon skipping atthisearlytimepointrescues
dysfunction byrestoring normalcMyBP-C proteinlevels"Wherearethose "normal levels" 
documented in thepaper? 
 
Thediscussionhasbeenchanged. 
 
 
 
ResponsetoReviewer3 
 
Wewouldliketothankthereviewerforhis/hercommentsandcritiquesonour.Wehaveperformed
new experimentsto addressyourpoints.
Pleasenotethatallchangesin themanuscriptaremarked with yellow. 
 
Referee#3(CommentsonNovelty/ModelSystem):
  
AAV9mediateddeliveryofAONsinaknockinmousemodelisalreadyoptimalandwouldbethe
choice forhuman therapy ofthiscardiac disease.The technicalexecution ofthe study and itsmodel
leaves a bit to be desired. 
  
Referee#3(GeneralRemarks):
  
Gedicke-Hornungetal.RescueofcardiomyopathythroughU7snRNA-mediatedexonskippingin
Mybpc3-targeted knock-in mice 
  
Exonskippingmediatedbyantisenseoligoribonucleotides(AON)ispromising,buthasnotyetbeen
evaluated forcardiac genetic diseases.Using a Mybpc3 targeted knock-in (KI) mouse model of 
hypertrophiccardiomyopathy(HCM),carrya homozygousG>A transition in exon 6,adeno-
associated virus-mediateddeliveryofAONswastestedthatevokeexon-skipping resulted in an 
expected Mybpc3 splice isoform (Var-4)and abolished cardiacdysfunction and prevented left
ventricularhypertrophy in new-born micebutfailedtoaffectyoungadultmice.Thisstudy
represents the very firstdescription ofa molecular therapy aimed to "genotypically"correcta 
serious and medically unmetcommon human disorder.
  
Major
Fig.1A.Indicationofthesizeonthesizemarkerislacking. 
 
Done.EMBO MolecularMedicine  PeerReview ProcessFile- EMM-2012-02168
 
 
© EMBO 13
 Fig.2A.Indicationofthesizeonthesizemarkerislacking. 
 
Done.
 
Fig.2B,C.Loadingcontrols(e.g.tubulin,gapdhorthelike)fortheWesternblotsarelacking. 
 
Done.
 
Fig.2D,E.Althoughtheimmunofluorescencelocalizationstudiesin(neonatal?)mouseKImyocytes
areappreciated,questionsthatariseareto whatextentthe likely developmentaland technical
differencesbetween cultured myocytesand themyocardium in situ areto beexpected. 
Additionally,itwasnotcleartowhatextenttheAAV transductionproduces"supraphysiological"
levels of Var-4,disrupting the "normal" pattern of Var-4.A moreinsightfulanalysiswould include
confocalanalyseson intactmyocardium WT,KIand AON-treated KI mice or adult myocytes. 
 
Itis known for long thatthe stochiometry of the sarcomere is very wellrespected,even after
additionaldelivery oftransgene (eitheraftercelltransfection ortransduction orin transgenic mice).
In other words,there is no evidence in the literature thatgene transfer of a sarcomeric componentis 
supra-overexpressed;in contrast,thereisabody ofevidence(many from thegroup ofJeffRobbins)
that exogenous proteins partially or fully replace endogenous sarcomeric proteins in a way that the 
sarcomere stochiometry remains unchanged.The restis degraded.Furthermore,Figures 2D,2E 
show thatnotallcellsaretransduced,which isagood indication ofno excessiveexpression. 
 
WeperformedsomeIFofcardiacsectionsfromKImicetreatedwithAAV9-U7-AON5+6.This
shows thatthe sarcomere pattern is very wellpreserved (new Fig S6 ofSupporting information).
 
Wealsoevaluatedtheefficiencyofhearttransductioninvivo(newFigS5BofSupporting
information):
 
 
Fig.4A.Fig.4A,B.Indicationofthesizeonthesizemarkerislacking.Loadingcontrolsforthe
Westernblotsarelacking.
 
Wehave now added the molecularsize ofthe markersin Figure 4A.The loading controlofFigure 
4B wasactually already in theFigure(totalERK).
 
 
Fig.4B indicatesthatanAAV6wasusedforasubsetofexperiments,butFig.S3depicts
characteristicsofan AAV serotype9.Waseitheroneatypo?Ifnot,whatdifferencesinefficiencyof
exon skipping could existbetween AAV6 and AAV9? 
 
Wearesorrythatitwasnotveryclear.Thereisnotypo.Actually,andasexplainedinthetextand
in the methods, we used AAV serotype 6 for transduction of cultured cardiac myocytes and serotype 
9 forahearttropism in vivo.Ithasbeen shown beforeby othersthatAAV6 issuperiorin cultured 
cardiac myocytes,AAV9 superiorin whole mice.Therefore both experimentsare complementary. 
  EMBO MolecularMedicine  PeerReview ProcessFile- EMM-2012-02168
 
 
© EMBO 14
 
Fig.5A.Indicationofthesizeonthesizemarkerislacking. 
 
Done.
 
  
Themostintriguingpartofthestudyincludes the phenotypic differences between adult vs new-born 
AON treatedmice(Fig.5C andFig.6B),whereneonatalmicedisplayedbenefitfrom exon-skipping 
butyoung adultsfailed to displayphenotypicbenefitdespitemoreorlessequallyefficientexon-
skipping.Theconclusions- differencebetween neonataland young adultmice- seem preliminary.
TheauthorsshouldfirstexcludethatdifferencesinescalatingdosesofAAV couldreachathreshold
ofefficiencyofexon skipping afterwhich phenotypicbenefitoccurs,or,alternatively,waiting for
moreprolongedtimeperiodscouldyielddifferentresults.Onestraightforwardanalysisthatis
required is whether the functionalbenefitrecorded in 1 day-old mice(Fig.6)ismaintained 
throughout their lifespan oratleastwellinto adulthood.
 
Wethankthereviewerforhis/herveryimportantcomment.Wedecidedtoevaluatetheeffectof
treatment over a longer period (55 days). These data are now included in New Fig 9. Although we 
saw a complete rescue 7-15 daysafteradministration ofthe AAV9-U7snRNA-AON5+6in vivo, the 
rescue of the cardiac phenotype was notobvious anymore 55 days after treatment(new Fig 8).It
should be noted,though,thatthe functionaldata in these young mice (to the bestofourknowledge
notsystematically studied so far)arenoteasy to interpret.WT animalsshowed amarked reduction 
in FAS over time and this was the same, albeit at a lower level, in AAV9-injected KI mice. In 
contrast,FAS remained reduced in KI.From the similarpattern ofWT and AAV-KI,thedatacanas
wellbeinterpretedasshowingthatthetherapywasinfacteffectiveevenfortheextendedperiod.
Wehavediscussedthisissueintherevisedversion.
 
 
 
2nd EditorialDecision 18 April2013
Thankyouforthesubmission ofyourrevised manuscriptto EMBO MolecularMedicine.Wehave
now received theenclosed reportsfrom therefereeswho wereasked to re-assessit.Please accept
myapologiesfornotgettingbacktoyousooner.
 
Asyouwillsee,althoughreferee#1doesnotsupportpublication mainly dueto theuncertain 
clinicaltranslation in humans,togetherwith ourchiefeditorand the second referee,we feelthatthe 
dataisinnovativeand providesthe1stproofofprinciplethatexon skipping may beatherapeutic
option in cardiac genetic disease. As such, we are pleased to inform you that we will be able to 
acceptyourmanuscriptpendingthefollowingfinalamendments:
 
-Pleasemodifytheabstractandmaintexttomakeevidentthatthetherapeuticeffectobservedis 
only transient.
 
 
***** Reviewer'scomments***** 
 
Referee#2(CommentsonNovelty/ModelSystem): 
 
Reasonsareasinpreviousreview 
 
Referee#2(GeneralRemarks):
 
Thenew versionofthemanuscriptincludesnew datainresponsetothereviewers'comments.TheEMBO MolecularMedicine  PeerReview ProcessFile- EMM-2012-02168
 
 
© EMBO 15
new datahoweverdoesnotprovidefurtherdemonstration ofthetherapeuticutility oftheapproach.
Onthecontrary,theobservationofthetreatedanimalsuntil day 55 indicate that the therapeutic 
effectistransient.
Theclaim of'rescueofcardiomyopathy"inthepapertitleisthereforeanoverstatement. 
Thefailuretodetectvariant4inhumancardiactissueisalsoworrying,andcallsforademonstration
that it can be produced by exon skipping in cultured human cardiomyocytes. 
StatementsintheabstractandthediscussionthatnoefficientAON mediatedexonskippinghasbeen
obtained in theheartbeforethiswork,overlooksthework by M Wood'sgroup where very 
significantlevels ofskipping are demonstrated,Yin etal2001 and Betts etal2012 
 
 
 
Referee#3(GeneralRemarks):
 
no furtherremarks
 
 
 
 
 
 
 
