# Supplementary material for: Rescue of cardiomyopathy through U7snRNA-mediated exon skipping in Mybpc3-targeted knock-in mice
Source: EMBO Mol Med. 2013 May 29;5(7):1060–77. doi: 10.1002/emmm.201202168 (PMC3721478; doi:10.1002/emmm.201202168)
Supplement: Supplementary file 4 [file emmm0005-1060-SD4.txt]

Supporting Information
Gedicke-Hornung, Behrens-Gawlik et al.
• Figure S1. Evidence for an alternative Mybpc3 variant mRNA 
in wild-type mouse cardiac myocytes.
• Figure S2. Evaluation of Var-4 Mybpc3 mRNA during mouse 
development.
• Figure S3. Effect of 2OMePS-modified AONs on Mybpc3
mRNAs and cMyBP-C proteins in WT and KI cardiac 
myocytes.
• Figure S4. Evaluation of the Mybpc3 mRNA species in wild-
type cardiac myocytes.
• Figure S5. Tissue distribution of GFP after systemic 
administration of AAV9 in a Mybpc3-targeted knock-in mouse. 
• Figure S6. Immunofluorescence analysis of cardiac sections 
after systemic administration of AAV9 in Mybpc3-targeted 
knock-inmice. 
• Figure S7. Variant-4 rescues the phenotype of Mybpc3-
targeted KI mice in the heart in vivo. 
• Figure S8. Evaluation of AAV9 particles in ventricular tissue of 
KI injected mice.Exon 4 Exon 7
Figure S1 
Figure S1.Evidence for analternative Mybpc3 variant mRNA
inwild-type mouse cardiacmyocytes.  
RNA was extracted from neonatalwild-type mouse cardiac
myocytes. Afterreverse transcription, two rounds ofPCRwere 
performed with primers complementarytoexons 4 and 7 of
Mybpc3.  
 
The sequencingconfirmedthe skippingof exons5 and6,and
therefore the presence of an alternative spliced Mybpc3 mRNA
isoform in cardiac myocytes from WT mice.  200
500400
300
200
100
(bp)
PCR:           1.     2.    1.   2.    1.    2.   1.     2.     1.    2.    1.   2.         
Gapdh, 185 bp
Var-4, 148 bp
WT, 415 bp
1-d-old 8-wk-old 50-wk-oldM
200
500400300
200
600
(bp)
PCR:           1.     2.    1.   2.    1.    2.    1.    2.     1.    2.    1.   2.    1.    2.   1.    2.
Gapdh, 185 bp
Var-4, 148 bp
WT, 415 bp
E10.5 2-3-d-old 16-wk-oldM 54-wk-old
500400
300
200
200
PCR:           1.     2.    1.   2.    1.    2.   1.     2.    
Gapdh, 185 bp
Var-4, 148 bp
WT, 415 bp
C57/BL6j Black swissM
(bp)
A
C
B
Figure S2 
100
500
400
300
200
(bp)
1-d-old KI 8-wk-old KI 50-wk-old KI
Var-4, 148 bp
WT/Mut-1, 415 bp
Mut-3, 343 bp
Mut-2, 297 bp
MD
Figure S2.Evaluation ofVar-4 Mybpc3 mRNAduring mouse development.
A) RT-PCR from RNAextracted from cardiac myocytes isolatedfrom neonatal C57BL/6J orBlack swiss wild-type mice
afterthe first(1.)and second(2.)round ofPCRusing primers located inexons 4 and 9ofMybpc3 andinGapdh.  
B) RT-PCRfrom RNAextractedfrom ventricular tissueofwild-typeBlack swiss miceatdifferentpostnatal
developmentafterthe first (1.)and second (2.)round ofPCRusing primers located inexons 4and 9 ofMybpc3or in
Gapdh.  
C) RT-PCRfrom RNAextractedfrom cardiactissue isolated fromwild-type C57BL/6J mice atdifferent times of
embryonic and postnataldevelopmentafterthe first (1.)andsecond(2.)round of PCRusing primers located in exons 4
and 9 of Mybpc3andin Gapdh.  
D) RT-PCR(1round ofPCRonly)from RNAextracted from cardiac tissueofMybpc3-targtedknock-in(KI)miceat
different postnatalwindows using primers located inMYBPC3 exons 4 and 9.
The expected fragments are indicatedby arrowheads. Abbreviation: M, 100-bp molecular weight marker. 
 
These datashowed thatVar-4 is detectedata lowlevelduringthe entire development inbothC57BL/6J and Black 
swiss wild-type mice.These datasupportthe viewthatitisanaturalsplicingvariant ofMybpc3.  
Furthermore,Var-4mRNAwas also detectedin young andold KImicewithno major different intensity. 500
400
300
200
100
Or…
WT
∆ex.6
∆ex.5
MT        AON-5   AON-5+6     MT       AON-5    AON-5+6
WT KI
∆ex.5+6
M
A
B
C
Var-4, 139 kDa
Mut-1/-3, ~150 kDa
MT        AON-5   AON-5+6     Mut-1      Mut-1
Var-4      Mut-3
HEK293KI-NMCM
Exon 4 Exon 7
Var-4,148 bp
WT/Mut-1, 415 bp
Mut-3, 343 bp
Mut-2, 297 bp
Figure S3. Effect of 2OMePS-modifiedAONs onMybpc3 mRNAs and cMyBP-C proteins in WT and KI
cardiac myocytes.  
Cardiac myocytes were isolated from wild-type (WT) and knock-in (KI) neonatalmice and either mock-
transfected (MT)or transfected with antisense oligoribonucleotidesdirectedagainstexon 5 (AON-5) oragainst
exon 5 and exon 6 (AON-5+6)for 8 days. AONs were modified with 2’-O-methyl phosphorothioate (2OMePS).  
A) RT-PCR performed with primers located in exons 4 and 9 ofMybpc3. The expectedPCR fragments are
indicated byarrowheads.  
B) Validation of Var-4 inKI mice bysequencing analysis.  
C) Representative Westernblotofproteins derivedfrom HEK293cellsandKIcardiac myocytes(KI NMCM).
HEK293cells weretransientlytransfected for24h withplasmidsencodingMut-1,Mut-3andVar-4.KINMCMs 
were either mock-transfected (MT)or treated for 8 days with AON-5 or AON-5+6. Westernblot was stained with
an antibodydirectedagainsttheN-terminus of cMyBP-C. The expectedproteinfragments areindicated by
arrowheads. Abbreviation: M, 100-bpmolecularweight marker. 
(bp)
Figure S3 500400
300
200
100
(bp)
Emetine: - - - +      +      +       - - +      +     
Var-4, 148 bp
Ex5, 266 bp
Ex6, 297 bp
AON-5 AON-5+6M
Figure S4.Evaluation of the Mybpc3 mRNAspecies in wild-type cardiac myocytes.
Cardiac myocyteswere isolated fromwild-type neonatalmice andtransducedfor72hwith adeno-associated 
virus serotype 6 (AAV6-U7snRNA-AON-5 or AAV6-U7snRNA-AON-5+6). At the end ofthe experiment, cells
were treated (+) or not (-) with 300 µg/ml ofthe translation inhibitor emetine to prevent degradation of the
nonsense mRNAs. The nonsenseMybpc3 mRNAsdeleted of either exon 5 (Ex5) or exon 6 (Ex6) were 
stabilizedafter emetine treatment, suggestingthat theyarenormallydegraded bythe nonsense-mediated mRNA 
decay. On the other hand, Var-4 mRNAdeleted of both exons 5+6 was stable and detectedin baseline condition
72 h after transduction with AAV6-U7-AON-5+6 in a wild-type sample. The expected amplicons are indicated by
the arrowheads. Abbreviation:M,100-bp molecular weight marker. 
 
These data showed thatthe exon skipping strategymediated by AAV-based gene transfer of AONs works in
wild-type neonatal mouse cardiac myocytes, and thatthe skipping of the single exon 5orthe single exon 6
results in nonsense mRNAs,which are normallydegraded bythe nonsense-mediatedmRNAdecay(NMD). 
When the NMD is blocked bythe translation inhibitor emetine,the nonsense mRNAs were detected.  
Figure S4 Figure S5. Tissue distribution ofGFP aftersystemic administration of AAV9 in a Mybpc3-targeted knock-in
mouse. 
A) A4-wk-old KI mousereceived adeno-associated virus (AAV) serotype 9 encoding GFP(7.6x1010 vg) bysystemic
administration into the tail vein. RT-PCR analysis was performed on RNAextracted from different tissues (heart,lung,
liver and kidney) 4 weeks afterAAV injection. For PCR amplification primers located in the GFP sequence were used.
The expected ampliconisindicated bythearrowhead. Abbreviation:M,100-bp molecular weight marker.  
B) 1-day-oldKI mouse received AAV9-CMV-GFP (2x1011 vg)bysystemic administrationintothe temporalveinfor7
days. 8-day-old control mouse(CTRL) did not receive anything. Hearts were extracted, rinsed in high K+, embedded
in tissue Tek,and 10-µm-thick sections were performed. Sections were stained with primaryantibodies directed
against GFP (Santa Cruz, 1:200) and -actinin (SIGMA, 1:800) and with the secondaryantibodies anti-rabbit Alexa 
Fluor-488 (1:600)andanti-mouse Alexa Fluor-546 (1:600). Nuclei were stainedwith DRAQ5TM(1:800).Slides were
embedded inMowiol andimmunofluorescenceanalysis was performedbyconfocal microscopyusingaZeiss
Axiovert microscope with a 40x-oil objective. Confocal images were recorded with aZeissLSM710 system. 
 
These data showed that i) GFP is more expressed in the heart than in the other organs,supporting the  cardiotropism
of theAAVserotype 9;ii)transduction efficiencyofAAV9-CMV-GFP at a dose of 2x1011 gavea complete 
transductionof the heart 7 days aftersystemic administration. 
1000900800700
600
500
Heart Lung Liver KidneyM(bp)
Figure S5 
A
B -actinin MergeGFP
CTRL
AAV9-CMV-GFPPBS
AAV9-U7-AON-5+6
-actinin MergecMyBP-C
CTRL
Figure S6 
Figure S6. Immunofluorescence analysisof cardiac sectionsaftersystemic administration ofAAV9 in
Mybpc3-targetedknock-inmice. 
1-day-old KI mice received either AAV9-U7-AON-5+6 (2x1011 vg) or PBS bysystemic administration intothe
temporal veinfor7days.Heartswereextracted,rinsed inhighK+andembeddedintissueTek,and 10-µm-thick
sections wereperformed. Sectionswerestained withprimaryantibodies directedagainst theMyBP-Cmotif of
cardiac myosin-bindingproteinC(cMyBP-C, 1:200)and -actinin(1:800,Sigma)andwiththe secondaryantibodies
anti-rabbitAlexa Fluor-488(1:600,MolecularProbes)and anti-mouseAlexa Fluor-546(1:600,MolecularProbes).
Nuclei were stainedwith DRAQ5TM(1:800, Molecular Probes). Control (CTRL) was stained onlywiththe secondary
antibodies.Slides wereembeddedinMowiol and immunofluorescenceanalysis was performed byconfocal
microscopyusingaZeiss Axiovertmicroscopewitha 100x-oil objective.Confocalimages wererecordedwitha
Zeiss LSM710 system.
 
Thesedata showedthatcMyBP-Cis organized indoublets intheA-band ofthe sarcomereand inalternationwith-
actinin locatedattheZ-disk ofthe sarcomere.Nomajordifference in thesarcomeric patternwas observedbetween
the PBS-and AAV9-U7-AON-5+6 injectedmice. This suggests that the stochiometryof the sarcomere is well
preserved.  Figure S7.Variant-4 rescuesthe phenotype of Mybpc3-targeted KI mice in the heart invivo.   
1-day-old Mybpc3-targeted KI and WTmice received PBS oradeno-associated virus serotype 9 (AAV9) encoding FLAG-
Var-4 underthecontrol oftheCMV promoter(2x1011vg)bysystemic administrationinto the temporal vein. 
Echocardiographic analyses and molecular analyses were performed 7 days post-injection. 
A) Left ventricular mass (LVM), bodyweight(BW),LVM/BW ratio and and fractional areashortening (FAS). 
B) RT-qPCR analyses for atrial natriuretic peptide (Nppa), brain natriuretic peptide (Nppb), and -skeletal actin (Acta1) 
normalized to GS.  
C)RT-PCR analysis ofFLAG-Var-4 performed with primers located in theFLAGsequence and Mybpc3 exon 9.  
D) Western blot ofventriculartissue extract of AAV9-FLAG-Var-4- and PBS-treated KI mice stained with the anti-FLAG 
antibody. Var-4 was detectedat 139 kDa. Positivecontrol corresponds to protein extract ofHEK293 cells transfected with 
FLAG-Var-4 cDNA plasmid. The Ponceau is shown below. 
Values areexpressedasmean±SEM. *P<0.05 and***P<0.001 vs KI-PBS, one-wayANOVA and Bonferroni post-hoctest. 
Numberof animals is indicated in the bars.Mindicates 100-bp molecular weightmarker. 
  
These datashowed that the expression of Var-4 prevents LVHand accumulationofActa1 on the one hand, and on the 
other hand restores cardiac function and normal levels ofNppa and Nppb mRNAin theKI hearts. These data suggest
that Var-4 is not toxic in vivo and supports the exonskippingapproach using AON-5+6 in vivo to rescue the phenotype of
KI mice. 
Nppa mRNA level
WT-PBS KI-PBS KI-Var-40
10
20
30
40
444
*** ***
Fo
ld c
hang
e
Nppb mRNA level
WT-PBS KI-PBS KI-Var-40
5
10
15
4 44
*** ***
Fo
ld c
hang
e
Acta1 mRNA level
WT-PBS KI-PBS KI-Var-40
20
40
60
80
100
444
* *
Fo
ld c
hang
e
Myh7 mRNA level
WT-PBS KI-PBS KI-Var-40
2
4
6
8
4 44
ns ns
Fo
ld c
hang
e
A
B
C
150 kDa FLAG-Var-4 
Var-4
KI
Var-4
HEK
250 kDa
PBS
Ponceau
LVM
WT-PBS KI-PBS KI-Var-40
10
20
30
40
756
*** ns
mg
BW
WT-PBS KI-PBS KI-Var-40
2
4
6
756
ns *
g
LVM/BW
WT-PBS KI-PBS KI-Var-40
2
4
6
8
10
756
*** *
mg
/g
FAS
WT-PBS KI-PBS KI-Var-40
20
40
60
80
7 6
***
5 6
***
%
Figure S7 
900800700600
500
1000
FLAG-Var-4-Mybpc3, 656 bp
(bp) PBS FLAG-Var-4M
DFigure S8.Evaluation of AAV9 particles inventricular tissue ofKI injected mice.
Neonatal KI mice received2x1011 vg ofadeno-associated virus(AAV9-U7-AON5+6)via thetemporal vein, which
correspondstoa mean doseof1.44x1014 vg/kgofbodyweight.Ventriculartissueswere removed55daysor 7 days after
AAV9 administration, and genomic DNA was extracted using Trizol or the Extract-N-AmpTMTissue PCRkit (SIGMA)
according to manufacturer’s instructions. MultiplexPCR was performed on 20 ng DNA using primerpairs for AAV9 and for
Gapdh (for AAV9:5’-AGTGGC CAA CTC CATCAC TA-3’ and 5’-CACAGA TGC TCA GACCAC TTTTGCGGAAGT-3’,
and for Gapdh: 5’-ATTCAACGGCACAGTCAA G-3’ and 5’-TGGCTC CACCCTTCA AGT-3’). Onthe left panel is shown 
the resultsof the PCRon 1% agarose gelandonthe right panelthequantification ofthe AAV9 DNA particlesnormalizedto
Gapdh DNA. **P<0.01 vs 7 days, Student’st-test.  
 
These data showed that AAV9particles were detected inall micethatreceived AAV9 and were 4-fold lower 55 days than7 
days after AAV9 administration. No AAV9 particles were detected in PBS-treated mice.  
AAV9/ Gapdh DNA
(AAV9-U7-AON-5+6)
7 days 55 days0
10
20
30
40
7 4
**
Re
lati
ve
 am
ou
nt 
(AU
)
AAV9, 359 bp
Gapdh, 185 bp
AAV9
55 days
AAV9
7 days
PBSPBS
Figure S8 
